# Supplementary material for: Haematococcus lacustris Carotenogensis: A Historical Event of Primary to Secondary Adaptations to Earth’s Oxygenation
Source: Life (Basel). 2024 Apr 30;14(5):576. doi: 10.3390/life14050576 (PMC11121925; doi:10.3390/life14050576)
Supplement: Supplementary file 1 [file life-14-00576-s001.zip]

Archive with 1 entries (1 files):
- life-2755331-supplementary.pdf
